# Supplementary material for: Alterations in Circulating T-Cell Subsets with Gut-Homing/Residency Phenotypes Associated with HIV-1 Status and Subclinical Atherosclerosis
Source: Cells. 2025 Nov 4;14(21):1732. doi: 10.3390/cells14211732 (PMC12607611; doi:10.3390/cells14211732)
Supplement: Supplementary file 1 [file cells-14-01732-s001.zip]

Archive with 6 entries (5 files):
- Suppl Files EMG 20251103/
- Suppl Files EMG 20251103/EMG JD Suppl Table 1 20251028.xlsx
- Suppl Files EMG 20251103/EMG JD Suppl Table 2 20251028.xlsx
- Suppl Files EMG 20251103/EMG JD Suppl Table 3 20251028.xlsx
- Suppl Files EMG 20251103/EMG JD Suppl. Figs 1-3 20251103.pdf
- Suppl Files EMG 20251103/EMG Suppl File 1 20251027 final.xlsx
