# Supplementary material for: Alterations in Circulating T-Cell Subsets with Gut-Homing/Residency Phenotypes Associated with HIV-1 Status and Subclinical Atherosclerosis
Source: Cells. 2025 Nov 4;14(21):1732. doi: 10.3390/cells14211732 (PMC12607611; doi:10.3390/cells14211732)
Supplement: Supplementary file 1 [file cells-14-01732-s001.zip › Suppl Files EMG 20251103/EMG JD Suppl Table 2 20251028.xlsx]

## Sheet: DFORT
Supplemental Table 2: Mutivariate regression model to identify immunological predictors of CVD status
Cell Subsets	Pval Crude	AdjPval Crude	LowerCI Crude	OR Crude	UpperCI Crude	AdjPval D-dimer	LowerCI D-dimer	OR D-dimer	UpperCI D-dimer	deltaOR D-dimer	AdjPval Smoking	LowerCI Smoking	OR Smoking	UpperCI Smoking	deltaOR Smoking	AdjPval FRS	LowerCI FRS	OR FRS	UpperCI FRS	deltaOR FRS	AdjPval ALL 1	LowerCI ALL 1	OR ALL 1	UpperCI ALL 1	deltaOR ALL 1	AdjPval CD4 T counts	LowerCI CD4 T counts	OR CD4 T counts	UpperCI CD4 T counts	deltaOR CD4 T counts	AdjPval CD8 T counts	LowerCI CD8 T counts	OR CD8 T counts	UpperCI CD8 T counts	deltaOR CD8 T counts	AdjPval CD4/CD8 Ratio	LowerCI CD4/CD8 Ratio	OR CD4/CD8 Ratio	UpperCI CD4/CD8 Ratio	deltaOR CD4/CD8 Ratio	AdjPval ART time	LowerCI ART time	OR ART time	UpperCI ART time	deltaOR ART time	AdjPval HIV Time	LowerCI HIV Time	OR HIV Time	UpperCI HIV Time
CD4posCD326pos_CD69pos	0.0471117	0.376894	1.01423	3.02725	9.03563	0.447518	0.944818	3.35832	11.937	0.109364	0.469382	0.830076	2.72646	8.95531	0.0993607	0.362318	0.84495	2.90206	9.96739	0.0413545	0.35641	0.787397	5.3893	36.8868	0.780262	0.479463	0.860949	2.88804	9.68791	0.0459837	0.378744	1.0137	3.19041	10.0412	0.0538979	0.458414	0.887313	3.19671	11.5167	0.0559782	0.369507	1.02327	3.89906	14.8569	0.287988	0.391744	0.990232	3.34241	11.2819
CD4pos_CCR6posITGB7pos_ITGAEpos	0.0640171	0.196255	0.229573	0.489222	1.04253	0.138046	0.192028	0.440896	1.0123	0.0987805	0.228202	0.144563	0.376633	0.981251	0.230137	0.179615	0.200094	0.475066	1.12791	0.0289343	0.261362	0.112716	0.34773	1.07275	0.289217	0.19125	0.244701	0.509458	1.06067	0.0413653	0.154041	0.2364	0.506855	1.08673	0.0360435	0.194189	0.259598	0.539385	1.12072	0.102536	0.220435	0.259507	0.556561	1.19365	0.137647	0.180348	0.239255	0.525085	1.15239
CD4posCCR6pos_ITGB7pos	0.0680257	0.401551	0.943901	2.18076	5.03838	0.289016	0.843607	2.1605	5.5331	0.0092922	0.556106	0.822608	1.96915	4.71374	0.0970359	0.456417	0.93001	2.34126	5.894	0.0735943	0.391294	0.783771	2.1733	6.02629	0.0034225	0.517136	0.790265	1.95636	4.84312	0.102901	0.337572	0.929693	2.20433	5.22653	0.0108056	0.426633	0.824107	2.07576	5.22843	0.0481501	0.338233	0.886163	2.21585	5.54073	0.0160884	0.46279	0.875362	2.06839	4.88738
CD4pos_CCR6posITGB7pos	0.0878282	0.196255	0.821691	3.76236	17.2271	0.289849	0.600873	3.17069	16.7311	0.157261	0.258195	0.744049	3.31041	14.7286	0.120126	0.179615	0.736868	4.04094	22.1603	0.0740431	0.354747	0.566149	2.69752	12.8528	0.283025	0.19125	0.743568	3.54441	16.8953	0.0579312	0.154041	0.795805	4.00045	20.1099	0.0632801	0.194189	0.725913	3.62511	18.1033	0.0364802	0.220435	0.768821	3.93559	20.1463	0.0460419	0.180348	0.780721	3.65321	17.0944
CD8posIELneglike_CCR6pos	0.0911285	0.386508	0.902607	1.89651	3.98485	0.41724	0.705335	1.5206	3.2782	0.19821	0.297376	0.975603	2.41379	5.97206	0.272752	0.565045	0.75952	1.91244	4.81543	0.00839812	0.271903	0.691175	2.3054	7.68962	0.215602	0.531533	0.790148	1.68316	3.58543	0.112497	0.444555	0.913789	1.94649	4.14628	0.026354	0.458933	0.813045	1.7457	3.7482	0.0795217	0.358933	0.894131	2.02484	4.58542	0.0676651	0.457065	0.909906	1.95736	4.21061
CD4pos_CCR6posITGB7neg_CD69pos	0.111111	0.555554	0.813303	2.45406	7.40487	0.130445	1.31024	9.67295	71.411	2.94161	0.409116	0.866594	3.10755	11.1435	0.266292	0.477516	0.830621	2.8755	9.95459	0.171731	0.11	1.65117	32.339	633.376	12.1778	0.640732	0.777093	2.39891	7.4055	0.0224733	0.499633	0.841905	2.45838	7.17851	0.00175965	0.670648	0.776506	2.27111	6.64252	0.074548	0.358167	0.916577	2.69097	7.90038	0.096538	0.609613	0.800672	2.29824	6.59683
CD4posITGB7pos	0.117123	0.401551	0.872474	1.72279	3.40183	0.289016	0.925904	2.04497	4.51654	0.187007	0.716151	0.569671	1.24498	2.72081	0.277349	0.456417	0.802004	1.66614	3.46134	0.0328861	0.391294	0.784137	2.00081	5.10526	0.161374	0.517136	0.839565	1.7285	3.55866	0.00331538	0.337572	0.861985	1.71813	3.42461	0.00270769	0.426633	0.874078	1.83415	3.84875	0.0646384	0.338233	0.909901	1.90748	3.99875	0.107201	0.46279	0.80824	1.62196	3.25492
CD4pos_CCR6posITGB7pos_CD69pos	0.117753	0.196255	0.852388	1.88023	4.14748	0.138046	0.972967	3.41187	11.9643	0.814604	0.258195	0.780363	1.92737	4.76031	0.025074	0.179615	0.864773	2.63171	8.0089	0.399674	0.261362	0.756751	3.83234	19.4077	1.03823	0.19125	0.838918	2.06212	5.06884	0.0967392	0.154041	0.89033	2.04955	4.71809	0.0900532	0.194189	0.842808	2.09278	5.19661	0.113047	0.220435	0.843144	1.97289	4.61642	0.0492832	0.180348	0.873078	1.97147	4.45171
CD8posIELneglike	0.13099	0.386508	0.220122	0.517522	1.21673	0.41724	0.180698	0.483922	1.29598	0.0649242	0.297376	0.151571	0.422275	1.17645	0.184044	0.565045	0.230288	0.554467	1.335	0.0713892	0.271903	0.073603	0.320981	1.39979	0.379774	0.531533	0.243528	0.536394	1.18146	0.0364656	0.444555	0.228215	0.534058	1.24978	0.0319522	0.458933	0.256719	0.559227	1.2182	0.0805857	0.358933	0.203509	0.494291	1.20055	0.0448892	0.457065	0.228062	0.53588	1.25916
CD4posCD326pos_ITGB7pos	0.131562	0.451624	0.834774	1.8267	3.9973	0.447518	0.842682	2.02925	4.88661	0.110881	0.56451	0.646762	1.47199	3.35015	0.194183	0.362318	0.901496	2.26709	5.70132	0.241085	0.35641	0.781233	2.23618	6.40076	0.22416	0.479463	0.771464	1.75529	3.99378	0.039092	0.423568	0.821131	1.81852	4.02737	0.00448232	0.458414	0.773625	1.80478	4.21035	0.0120011	0.372478	0.873893	2.12815	5.18256	0.165019	0.391744	0.812692	1.80504	4.00912
CD4posCD69pos	0.150582	0.401551	0.766236	2.0804	5.64848	0.289016	0.840782	3.37224	13.5255	0.620957	0.556106	0.721841	2.72781	10.3083	0.311195	0.456417	0.746694	2.88824	11.1718	0.388311	0.391294	0.789529	4.57623	26.5245	1.19969	0.517136	0.717972	1.91791	5.12327	0.0781073	0.337572	0.802017	2.18084	5.9301	0.0482769	0.426633	0.764132	1.97636	5.11168	0.0500097	0.338233	0.819265	2.01865	4.97392	0.0296805	0.46279	0.802176	2.03726	5.17398
Fig3_FlowSOM.9,06	0.15105	0.436392	0.825907	1.68874	3.453	0.513353	0.836669	1.81102	3.92007	0.0724074	0.350359	0.900762	2.03254	4.58634	0.203577	0.501149	0.842615	1.84922	4.05835	0.0950283	0.088181	1.04646	3.6282	12.5794	1.14846	0.751668	0.659865	1.42756	3.08841	0.154662	0.361312	0.795156	1.63879	3.37751	0.0295783	0.730493	0.660561	1.42764	3.08549	0.154615	0.740024	0.758639	1.59769	3.36473	0.0539187	0.541574	0.777768	1.6139	3.34891
CD4posCD326pos_ITGA4pos	0.169359	0.451624	0.648721	2.76047	11.7465	0.447518	0.605058	3.29796	17.976	0.194712	0.469382	0.699201	3.76404	20.2631	0.363552	0.608609	0.496384	2.18331	9.60314	0.209079	0.35641	0.753045	5.781	44.3797	1.09421	0.479463	0.674902	3.14753	14.6791	0.140217	0.423568	0.654658	2.95462	13.3349	0.0703333	0.458414	0.668269	3.39028	17.1996	0.228154	0.372478	0.660481	3.55534	19.1382	0.28795	0.391744	0.679865	3.26225	15.6535
CD8aaposIELneglike	0.193254	0.386508	0.238344	0.564322	1.33613	0.41724	0.251429	0.603371	1.44795	0.069196	0.344629	0.178181	0.492586	1.36176	0.12712	0.62107	0.319519	0.722546	1.63393	0.280379	0.552208	0.240334	0.676916	1.90658	0.199521	0.639297	0.288246	0.657762	1.50098	0.16558	0.530513	0.229299	0.586413	1.4997	0.0391452	0.607423	0.314944	0.730732	1.69544	0.294884	0.657853	0.27222	0.660396	1.6021	0.170246	0.549682	0.253957	0.612385	1.47668
Fig1_FlowSOM.10,1	0.195247	0.77453	0.330558	0.643743	1.25365	0.634079	0.312774	0.645296	1.33133	0.00241293	0.732112	0.299253	0.622728	1.29586	0.0326444	0.707552	0.338291	0.676741	1.3538	0.0512608	0.492487	0.236137	0.572742	1.38916	0.110294	0.958607	0.397257	0.976465	2.40017	0.516857	0.967597	0.335477	0.659277	1.29561	0.0241308	0.996707	0.395317	0.871666	1.92201	0.35406	0.835233	0.371705	0.762455	1.56398	0.18441	0.958533	0.346583	0.713437	1.4686
Fig3_FlowSOM.9,08	0.218196	0.436392	0.341807	0.660865	1.27775	0.513353	0.34414	0.765849	1.70432	0.158858	0.580146	0.366818	0.751546	1.53979	0.137215	0.535374	0.347453	0.707179	1.43934	0.0700808	0.758549	0.313945	0.85465	2.3266	0.293228	0.751668	0.362705	0.729329	1.46654	0.103598	0.361312	0.310703	0.616818	1.22453	0.0666516	0.730493	0.347221	0.690855	1.37458	0.0453795	0.740024	0.364778	0.728699	1.45569	0.102643	0.541574	0.349166	0.684871	1.34334
CD4posCD326pos_HLAnegDRpos	0.231505	0.463011	0.727974	1.6447	3.71586	0.507414	0.666098	1.52742	3.5025	0.0713099	0.469382	0.774578	1.76749	4.03319	0.0746558	0.797214	0.583302	1.32923	3.02903	0.191814	0.577248	0.611324	1.53716	3.86513	0.0653902	0.664163	0.631491	1.45101	3.33406	0.117767	0.435683	0.733319	1.69091	3.89897	0.0280962	0.681043	0.651974	1.49921	3.44742	0.0884616	0.721992	0.608923	1.42512	3.33533	0.133512	0.563422	0.688469	1.57591	3.60727
Fig1_FlowSOM.10,5	0.258177	0.77453	0.74842	1.48459	2.94488	0.634079	0.699249	1.4378	2.9564	0.0315196	0.732112	0.718854	1.50743	3.16108	0.0153863	0.707552	0.684073	1.389	2.82036	0.0643853	0.492487	0.688004	1.61573	3.79442	0.088332	0.958607	0.365633	0.918915	2.30943	0.381032	0.967597	0.696263	1.41418	2.87233	0.0474292	0.996937	0.419383	1.00171	2.3926	0.325264	0.835233	0.644233	1.32569	2.72798	0.107033	0.958533	0.652827	1.34489	2.7706
CD4posCCR6pos	0.294217	0.588433	0.699839	1.5082	3.25027	0.785358	0.598735	1.32054	2.91253	0.124425	0.635286	0.63249	1.47191	3.42539	0.0240594	0.745796	0.592923	1.36263	3.13153	0.0965202	0.983568	0.444838	1.14981	2.972	0.237629	0.545007	0.642223	1.52048	3.59976	0.00814027	0.588263	0.696587	1.51417	3.29135	0.00395918	0.722158	0.639646	1.47685	3.40984	0.0207841	0.685919	0.648926	1.49987	3.46667	0.0055211	0.535721	0.705354	1.57453	3.51476
CD4pos_CCR6posITGB7neg_CCR9pos	0.364991	0.710667	0.586174	1.58257	4.27269	0.81672	0.546699	1.51163	4.17966	0.0448306	0.641171	0.594137	1.69836	4.85481	0.0731614	0.80843	0.528292	1.42346	3.83545	0.100542	0.512726	0.519489	1.61529	5.02255	0.0206725	0.949719	0.49401	1.25878	3.2075	0.204597	0.639354	0.580182	1.54601	4.11966	0.0231034	0.914573	0.507535	1.25964	3.12629	0.204054	0.867542	0.475397	1.40234	4.13665	0.113889	0.681534	0.533276	1.59833	4.79052
CD4posCCR9pos	0.376462	0.60234	0.513223	1.7307	5.8363	0.785358	0.464671	1.63579	5.75847	0.0548418	0.635286	0.432975	2.1517	10.6931	0.243255	0.745796	0.406298	1.77673	7.76961	0.0265969	0.584394	0.375323	2.31956	14.3353	0.340244	0.87455	0.339211	1.09935	3.56288	0.364795	0.588263	0.48974	1.83531	6.87786	0.0604436	0.877136	0.389463	1.24047	3.95097	0.283258	0.917873	0.437672	1.39476	4.44475	0.194109	0.708616	0.479752	1.6041	5.36346
CD4posIELneglike_CD69pos	0.442286	0.864657	0.662201	1.30444	2.56954	0.813014	0.641267	1.31659	2.70311	0.00931934	0.90203	0.503167	1.10418	2.42309	0.153518	0.710107	0.676285	1.5006	3.32965	0.15038	0.831662	0.514138	1.39447	3.78215	0.0690205	0.876056	0.722836	1.45403	2.92486	0.114678	0.959956	0.634556	1.256	2.48605	0.0371315	0.831079	0.677349	1.35534	2.71195	0.0390205	0.894457	0.72508	1.51973	3.18526	0.165045	0.921406	0.679122	1.34561	2.66619
CD4posCD326pos_CCR9pos	0.442596	0.669833	0.648607	1.32159	2.69283	0.507414	0.643835	1.74042	4.70471	0.316917	0.56451	0.660945	1.4928	3.37163	0.129556	0.608609	0.643686	1.62449	4.09977	0.229196	0.577248	0.598801	1.61038	4.33087	0.218522	0.664163	0.590193	1.29317	2.83346	0.0215011	0.700712	0.647048	1.32993	2.73352	0.00631543	0.70118	0.59621	1.28916	2.78751	0.0245326	0.721992	0.594571	1.32907	2.97093	0.00566453	0.662222	0.618119	1.3033	2.74801
CD8posIELneglike_CCR9pos|	0.45461	0.630896	0.666087	1.28486	2.47844	0.41724	0.789304	1.91846	4.66297	0.493134	0.715877	0.601242	1.18603	2.33959	0.0769195	0.62107	0.61059	1.30072	2.77089	0.0123481	0.271903	0.731541	1.95557	5.22766	0.522014	0.755849	0.563119	1.12762	2.258	0.122378	0.599482	0.681423	1.3326	2.60607	0.0371616	0.607423	0.599201	1.19954	2.40137	0.0663989	0.657853	0.608245	1.23908	2.52417	0.0356284	0.796734	0.565404	1.1427	2.30942
Fig1_FlowSOM.10,3	0.470226	0.916592	0.397355	0.779982	1.53105	0.634079	0.411247	0.834005	1.69136	0.0692622	0.732112	0.367468	0.762811	1.58349	0.0220145	0.707552	0.4239	0.859359	1.74215	0.101769	0.58841	0.353627	0.798588	1.80343	0.0238545	0.958607	0.527178	1.27446	3.08105	0.633966	0.967597	0.411588	0.829223	1.67063	0.0631317	0.996707	0.505288	1.19166	2.81036	0.527799	0.835233	0.423813	0.862027	1.75334	0.105188	0.958533	0.422885	0.854329	1.72595
CD4posCD326pos_CCR6pos	0.502375	0.669833	0.636527	1.26495	2.51378	0.579605	0.6105	1.28714	2.71372	0.0175441	0.56451	0.651852	1.34379	2.77021	0.0623287	0.906345	0.518999	1.10667	2.35977	0.125124	0.674451	0.541016	1.26212	2.94438	0.00223061	0.664163	0.589445	1.23008	2.567	0.0275605	0.710581	0.599932	1.20734	2.42972	0.0455417	0.70118	0.58359	1.20556	2.4904	0.0469467	0.721992	0.60777	1.25271	2.58203	0.00967458	0.662222	0.60412	1.2198	2.46293
CD8posIELneglike_CD69pos	0.525747	0.630896	0.623837	1.25344	2.51845	0.41724	0.624	1.54311	3.81599	0.231101	0.715877	0.459397	1.1941	3.10378	0.047341	0.62107	0.533508	1.363	3.48215	0.0874064	0.807594	0.334072	1.16831	4.08581	0.0679131	0.755849	0.61568	1.25307	2.55033	0.000292331	0.599482	0.632788	1.27186	2.55636	0.0147003	0.607423	0.631034	1.29124	2.64218	0.0301609	0.657853	0.610721	1.27455	2.65991	0.0168404	0.796734	0.615584	1.2399	2.4974
CD4pos_CCR6posITGB7neg_HLAnegDRpos	0.530272	0.710667	0.631605	1.24164	2.44088	0.81672	0.585942	1.19053	2.41895	0.0411642	0.693446	0.589904	1.25566	2.67278	0.0112901	0.80843	0.656304	1.47358	3.3086	0.186802	0.512726	0.596649	1.57441	4.15447	0.268004	0.949719	0.437535	0.974323	2.16967	0.215295	0.639354	0.670631	1.40997	2.96438	0.135566	0.914573	0.528874	1.14464	2.47733	0.0781269	0.867542	0.631047	1.29944	2.67576	0.0465456	0.681534	0.638568	1.27097	2.52967
CD4posITGA4pos	0.533511	0.711348	0.615975	1.25308	2.54916	0.910421	0.476958	1.04612	2.29446	0.165167	0.635286	0.651352	1.38567	2.94785	0.10581	0.89166	0.523964	1.11327	2.36537	0.111577	0.983568	0.392119	0.97122	2.40557	0.224936	0.87455	0.528683	1.10645	2.31565	0.117015	0.762849	0.60026	1.22958	2.5187	0.0187541	0.877136	0.505923	1.06008	2.22124	0.15402	0.954148	0.509428	1.0853	2.31214	0.1339	0.845594	0.579946	1.19086	2.44531
Fig2_FlowSOM.8,04	0.536338	0.970078	0.436276	0.819603	1.53974	0.998242	0.402554	0.847935	1.78608	0.034568	0.951081	0.44789	0.904826	1.82793	0.103981	0.985092	0.415405	0.83152	1.66446	0.0145395	0.899219	0.332689	0.918677	2.5368	0.120879	0.936696	0.435656	0.85026	1.65943	0.0374041	0.896614	0.389238	0.754351	1.46195	0.0796141	0.822529	0.402581	0.782737	1.52187	0.0449804	0.941832	0.435798	0.851866	1.66516	0.0393631	0.957653	0.439311	0.838321	1.59974
CD4posCD326pos	0.594253	0.679146	0.602625	1.20806	2.42177	0.579605	0.588518	1.31973	2.95944	0.0924332	0.859199	0.497345	1.14384	2.63073	0.0531588	0.974946	0.446024	0.987348	2.18566	0.182702	0.745362	0.36951	1.21863	4.01899	0.00874678	0.664163	0.637848	1.26471	2.50765	0.0468928	0.710581	0.581349	1.20017	2.47769	0.00653486	0.70118	0.600926	1.26249	2.65236	0.0450501	0.779976	0.558493	1.14725	2.35668	0.0503372	0.662222	0.600194	1.22837	2.51402
CD4pos_CCR6posITGB7neg	0.674117	0.710667	0.582793	1.15891	2.30455	0.926922	0.50604	1.034	2.11281	0.107778	0.716252	0.53115	1.15494	2.51132	0.00342573	0.961229	0.488381	1.01839	2.1236	0.121249	0.738683	0.363525	0.863137	2.04939	0.255217	0.949719	0.579158	1.20604	2.51144	0.0406631	0.761456	0.589371	1.17366	2.3372	0.0127269	0.914573	0.57113	1.17438	2.41482	0.0133514	0.867542	0.562894	1.15524	2.37091	0.00317007	0.681534	0.613554	1.24368	2.52095
Fig3_FlowSOM.9,03	0.690407	0.895635	0.467086	0.879351	1.65549	0.513353	0.376292	0.746796	1.4821	0.150742	0.642902	0.418742	0.846597	1.71162	0.0372476	0.685321	0.442001	0.869465	1.71033	0.011242	0.505161	0.307199	0.693702	1.56648	0.21112	0.928694	0.455753	0.89793	1.76911	0.0211277	0.975921	0.486941	0.941264	1.81948	0.0704081	0.89025	0.483604	0.953341	1.87935	0.0841412	0.760237	0.466537	0.902383	1.7454	0.0261916	0.839282	0.48777	0.934895	1.79189
CD4pos_CCR6posITGB7pos_HLAnegDRpos	0.704643	0.880803	0.592104	1.1339	2.17144	0.812033	0.542021	1.08825	2.18494	0.0402566	0.970597	0.512855	1.02425	2.04558	0.0966992	0.777469	0.574754	1.2046	2.52465	0.0623529	0.651847	0.539183	1.35019	3.38105	0.19075	0.968933	0.481133	1.01494	2.14101	0.104906	0.595543	0.635373	1.29536	2.6409	0.142396	0.697616	0.554402	1.18088	2.51528	0.0414345	0.522098	0.649133	1.35617	2.83331	0.196025	0.686003	0.624581	1.23052	2.4243
CD4pos_CCR6posITGB7neg_ITGAEpos	0.710667	0.710667	0.470596	0.886958	1.6717	0.81672	0.420026	0.850695	1.72294	0.040885	0.641171	0.339397	0.717485	1.51676	0.191072	0.961229	0.474055	0.979608	2.02431	0.104459	0.512726	0.257913	0.669685	1.73887	0.244964	0.949719	0.503739	0.978853	1.90208	0.103607	0.761456	0.477606	0.905647	1.71731	0.0210714	0.971447	0.511094	0.988034	1.91004	0.113958	0.919662	0.515343	1.03662	2.08517	0.168735	0.857087	0.485112	0.940944	1.8251
CD4posIELneglike_CCR6pos	0.735918	0.864657	0.467872	0.894479	1.71007	0.813014	0.46507	0.920863	1.82336	0.029497	0.90203	0.530386	1.09224	2.24927	0.221088	0.710107	0.422783	0.853213	1.72186	0.0461344	0.831662	0.496578	1.14002	2.6172	0.274507	0.876056	0.444528	0.875577	1.72461	0.021132	0.959956	0.46634	0.895572	1.71988	0.00122193	0.831079	0.415073	0.827459	1.64956	0.0749264	0.894457	0.412529	0.819591	1.62832	0.0837226	0.921406	0.461136	0.892988	1.72927
Fig1_FlowSOM.10,7	0.74501	0.916592	0.579601	1.11461	2.14348	0.634079	0.585087	1.18957	2.41859	0.0672517	0.732112	0.617731	1.30174	2.74314	0.167882	0.707552	0.565071	1.14467	2.31877	0.026965	0.492487	0.637112	1.566	3.84919	0.404973	0.958607	0.331111	0.749879	1.69828	0.32723	0.967597	0.534043	1.04943	2.06221	0.0584787	0.996707	0.350567	0.78641	1.76412	0.294455	0.835233	0.53701	1.07661	2.1584	0.0341002	0.958533	0.54047	1.05933	2.07629
CD4IELneglike_CCR9pos	0.749044	0.864657	0.47393	0.900529	1.71112	0.813014	0.525549	1.53081	4.45893	0.699903	0.90203	0.418697	0.846246	1.71038	0.0602794	0.710107	0.47753	1.18885	2.95973	0.320166	0.831662	0.472885	1.45255	4.46176	0.612994	0.907009	0.494675	0.961184	1.86764	0.0673547	0.959956	0.46213	0.885189	1.69554	0.0170347	0.831079	0.47986	0.930465	1.8042	0.0332423	0.894457	0.461525	0.890206	1.71706	0.0114634	0.921406	0.429883	0.833512	1.61612
Fig2_FlowSOM.8,02	0.769126	0.970078	0.575777	1.10212	2.1096	0.998242	0.481829	0.942918	1.84525	0.144447	0.951081	0.503067	1.02245	2.07805	0.0722868	0.985092	0.5211	1.02774	2.02695	0.0674872	0.899219	0.3954	0.848683	1.8216	0.229952	0.936696	0.581873	1.16961	2.35099	0.061236	0.896614	0.599968	1.16024	2.24373	0.0527411	0.822529	0.59366	1.17407	2.32195	0.0652907	0.941832	0.593219	1.16817	2.30036	0.0599327	0.957653	0.612508	1.20674	2.37746
CD4posIELneglike_TCRabpos	0.77983	0.864657	0.477688	0.911906	1.74083	0.813014	0.436304	0.876452	1.76063	0.0388784	0.90203	0.504092	1.04697	2.17452	0.148118	0.710107	0.384391	0.790037	1.62376	0.133642	0.831662	0.459263	1.09929	2.63123	0.205481	0.876056	0.403963	0.819856	1.66392	0.100943	0.959956	0.477461	0.919959	1.77255	0.00883169	0.831079	0.38266	0.793214	1.64425	0.130157	0.894457	0.345213	0.717636	1.49184	0.213037	0.921406	0.418628	0.829018	1.64172
Fig2_FlowSOM.8,08	0.851338	0.970078	0.563647	1.06249	2.00283	0.998242	0.469982	0.999152	2.12414	0.0596147	0.951081	0.507065	1.02593	2.07572	0.0344153	0.985092	0.513296	1.04084	2.11055	0.0203831	0.899219	0.345039	0.862021	2.15362	0.18868	0.936696	0.459312	0.90405	1.77941	0.149124	0.896614	0.566038	1.07491	2.04124	0.0116831	0.822529	0.476974	0.926799	1.80085	0.127712	0.941832	0.437651	0.880528	1.77157	0.171262	0.957653	0.478086	0.939857	1.84764
CD4posITGB7posITGAEpos(IELneglike)	0.864657	0.864657	0.508443	0.947321	1.76503	0.813014	0.441922	0.847862	1.62669	0.10499	0.90203	0.426759	0.835668	1.63638	0.117861	0.710107	0.452389	0.86489	1.65352	0.0870151	0.831662	0.293886	0.648161	1.42951	0.315796	0.876056	0.377606	0.761078	1.53398	0.196599	0.959956	0.520649	0.98383	1.85907	0.0385393	0.831079	0.429216	0.878532	1.7982	0.0726144	0.894457	0.489642	0.955739	1.86552	0.00888591	0.97004	0.518389	0.987722	1.88197
Fig3_FlowSOM.9,04	0.895635	0.895635	0.448717	0.950973	2.01541	0.513353	0.28684	0.671324	1.57117	0.294067	0.580146	0.240832	0.612781	1.55918	0.355628	0.535374	0.301735	0.698281	1.61597	0.26572	0.088181	0.0956173	0.304393	0.96902	0.679914	0.928694	0.438733	0.964666	2.12106	0.0143983	0.975921	0.467393	1.01197	2.19104	0.0641384	0.89025	0.471447	1.0597	2.38195	0.114332	0.760237	0.38238	0.848708	1.88374	0.107537	0.839282	0.420385	0.910133	1.97044
Fig1_FlowSOM.10,6	0.909532	0.916592	0.513026	0.964087	1.81173	0.634079	0.431816	0.848665	1.66792	0.119722	0.915702	0.493721	0.964483	1.88411	0.000410522	0.707552	0.446272	0.875516	1.71763	0.0918703	0.530951	0.340962	0.738648	1.60018	0.233837	0.958607	0.438165	0.856176	1.67297	0.111931	0.967597	0.531514	1.01347	1.93243	0.0512188	0.996707	0.479153	0.930152	1.80565	0.0351993	0.835233	0.482403	0.92286	1.76548	0.0427625	0.958533	0.518656	0.983177	1.86373
CD4posITGAEpos	0.910677	0.954664	0.517127	0.964927	1.80049	0.888471	0.453295	0.867041	1.65844	0.101444	0.716151	0.430314	0.845626	1.66177	0.123637	0.89166	0.460335	0.884072	1.69786	0.0837937	0.584394	0.302392	0.667003	1.47125	0.308752	0.640828	0.383132	0.775787	1.57086	0.196015	0.989441	0.52891	1.00434	1.90713	0.0408449	0.877136	0.435705	0.898757	1.85393	0.068575	0.954148	0.496018	0.977746	1.92732	0.0132846	0.983118	0.525108	1.00706	1.93134
Fig1_FlowSOM.10,4	0.916592	0.916592	0.51873	1.03775	2.07607	0.634079	0.368355	0.793229	1.70817	0.235623	0.80541	0.38991	0.845621	1.83394	0.185138	0.707552	0.352773	0.768384	1.67364	0.259566	0.492487	0.151013	0.451859	1.35204	0.564577	0.958607	0.379812	0.810895	1.73125	0.2186	0.967597	0.513355	1.04022	2.10781	0.00238236	0.996707	0.424564	0.890695	1.8686	0.141703	0.835233	0.398641	0.842592	1.78096	0.188056	0.958533	0.445829	0.925697	1.92207
TCRabposIELneglike	0.932147	0.932147	0.523188	1.02986	2.0272	0.432761	0.643831	1.34159	2.79553	0.302691	0.563011	0.651	1.42546	3.12125	0.384133	0.761095	0.541055	1.11938	2.31589	0.0869321	0.271903	0.816876	2.17126	5.77121	1.10831	0.755849	0.435376	0.892386	1.82911	0.133486	0.830857	0.447629	0.924048	1.90753	0.102741	0.607423	0.358575	0.772775	1.66543	0.249629	0.657853	0.406898	0.847271	1.76425	0.177292	0.796734	0.441476	0.909399	1.87328
CD4posCD326pos_ITGAEpos	0.954418	0.954418	0.532817	1.01909	1.94917	0.644994	0.403413	0.841323	1.75459	0.174439	0.86145	0.455436	0.937715	1.9307	0.0798522	0.865268	0.405775	0.843662	1.75409	0.172143	0.674451	0.341716	0.779637	1.77877	0.23497	0.87828	0.471904	0.947027	1.90051	0.0707152	0.944708	0.532054	1.02342	1.96857	0.00424435	0.981564	0.503946	1.00821	2.01706	0.0106787	0.779976	0.557821	1.10189	2.17661	0.0812445	0.93867	0.530085	1.02627	1.98693
CD4posHLAnegDRpos	0.954664	0.954664	0.522843	0.981887	1.84396	0.910421	0.485527	0.931342	1.78651	0.0514776	0.908314	0.508799	1.04308	2.13842	0.0623264	0.949297	0.522048	1.02204	2.00088	0.0408892	0.983568	0.418727	1.00929	2.43276	0.0279068	0.545007	0.312484	0.669759	1.43552	0.317885	0.976249	0.54692	1.06441	2.07155	0.0840487	0.877136	0.409911	0.816152	1.625	0.168792	0.954148	0.511298	0.981064	1.88244	0.000838341	0.983118	0.536888	1.01692	1.92615
CD4pos_CCR6posITGB7pos_CCR9pos	0.963698	0.963698	0.526185	0.985533	1.84588	0.812033	0.54404	1.1373	2.3775	0.153996	0.970597	0.511816	1.01292	2.00464	0.0277889	0.849299	0.473162	0.936004	1.85159	0.0502563	0.653367	0.530929	1.20706	2.74424	0.224781	0.886973	0.448095	0.879696	1.72701	0.107391	0.963837	0.52401	0.985495	1.8534	3.91375e-05	0.697616	0.449338	0.876034	1.70793	0.111106	0.841416	0.474408	0.933259	1.83591	0.0530413	0.926644	0.510403	0.970276	1.84449
Fig2_FlowSOM.8,05	0.963748	0.970078	0.525088	0.985506	1.84964	0.998242	0.515343	1.0264	2.04425	0.0414922	0.951081	0.484067	0.973436	1.95753	0.0122477	0.985092	0.517908	1.06195	2.17747	0.0775653	0.899219	0.423191	1.07606	2.73612	0.0918848	0.936696	0.529446	1.02722	1.993	0.0423292	0.896614	0.548424	1.07786	2.11841	0.0937129	0.822529	0.589238	1.19541	2.42516	0.212988	0.941832	0.524499	1.02527	2.00415	0.040346	0.957653	0.532744	1.01769	1.94407
Fig2_FlowSOM.8,06	0.970078	0.970078	0.527002	0.988043	1.85242	0.998242	0.496611	1.04681	2.2066	0.0594822	0.951081	0.524831	1.02735	2.01102	0.039781	0.985092	0.501822	1.00666	2.01937	0.0188407	0.899219	0.454027	1.05606	2.45639	0.0688414	0.936696	0.622847	1.23603	2.45289	0.250991	0.896614	0.505558	0.958477	1.81716	0.0299236	0.822529	0.571213	1.10459	2.13601	0.117956	0.941832	0.557267	1.1018	2.17843	0.115134	0.957653	0.5581	1.0779	2.08184
CI, confidence interval
OD, odds ratios
FRS, Framingham risk score
[truncated: 6 more columns]
