# Supplementary material for: Alterations in Circulating T-Cell Subsets with Gut-Homing/Residency Phenotypes Associated with HIV-1 Status and Subclinical Atherosclerosis
Source: Cells. 2025 Nov 4;14(21):1732. doi: 10.3390/cells14211732 (PMC12607611; doi:10.3390/cells14211732)
Supplement: Supplementary file 1 [file cells-14-01732-s001.zip › Suppl Files EMG 20251103/EMG JD Suppl Table 3 20251028.xlsx]

## Sheet: DFCoefT
Supplemental Table 3: Multivariate regression model to identify immunological predictors of TPV values in ART-treated PWH
Cell subsets	Pval Crude	AdjPval Crude	LowerCI Crude	Coef Crude	UpperCI Crude	AdjPval D-dimer	LowerCI D-dimer	Coef D-dimer	UpperCI D-dimer	deltaCoef D-dimer	AdjPval Smoking	LowerCI Smoking	Coef Smoking	UpperCI Smoking	deltaCoef Smoking	AdjPval FRS	LowerCI FRS	Coef FRS	UpperCI FRS	deltaCoef FRS	AdjPval ALL 1	LowerCI ALL 1	Coef ALL 1	UpperCI ALL 1	deltaCoef ALL 1	AdjPval CD4 T counts	LowerCI CD4 T counts	Coef CD4 T counts	UpperCI CD4 T counts	deltaCoef CD4 T counts	AdjPval CD8 T counts	LowerCI CD8 T counts	Coef CD8 T counts	UpperCI CD8 T counts	deltaCoef CD8 T counts	AdjPval CD4/CD8 ratio	LowerCI CD4/CD8 ratio	Coef CD4/CD8 ratio	UpperCI CD4/CD8 ratio	deltaCoef CD4/CD8 ratio	AdjPval ART time	LowerCI ART time	Coef ART time	UpperCI ART time	deltaCoef ART time	AdjPval HIV time	LowerCI HIV time	Coef HIV time	UpperCI HIV time
CD4posCCR6pos	1.94384e-05	0.000155508	0.158824	0.293506	0.428188	1.48023e-05	0.17108	0.290443	0.409806	0.0104367	0.000147831	0.16845	0.452754	0.310602	0.542571	3.27389e-05	0.177135	0.439485	0.30831	0.497364	3.03359e-05	0.174497	0.302951	0.431404	0.0321794	0.000268614	0.167072	0.316746	0.46642	0.0791811	2.32337e-05	0.173671	0.298929	0.424186	0.0184756	0.00106327	0.13961	0.286641	0.433672	0.0233897	0.000339455	0.14772	0.283402	0.419084	0.0344243	0.000160942	0.15674	0.290098	0.423457
CD4pos_CCR6posITGB7neg	2.22829e-05	0.000111415	0.172449	0.320644	0.468839	9.05282e-06	0.186727	0.316806	0.446884	0.01197	7.38451e-06	0.23246	0.551699	0.392079	0.720597	3.68458e-05	0.186246	0.475637	0.330941	0.483382	2.39526e-06	0.23064	0.377668	0.524696	0.177844	0.000562484	0.157251	0.319298	0.481344	0.00419829	4.92507e-06	0.198298	0.330735	0.463172	0.0314714	0.000769281	0.144087	0.298846	0.453606	0.0679798	0.000229443	0.159311	0.306898	0.454484	0.0428704	8.22956e-05	0.172655	0.316762	0.460869
Fig1_FlowSOM.10,1	0.00238469	0.0101694	-0.426747	-0.259384	-0.0920205	0.00310346	-0.422048	-0.269755	-0.117462	0.0399844	0.00246087	-0.432961	-0.100739	-0.26685	0.611622	0.0075293	-0.4272	-0.0852308	-0.256216	0.67141	0.000242274	-0.426473	-0.280663	-0.134854	0.0820395	0.0377313	-0.548049	-0.308341	-0.0686328	0.188745	0.0250555	-0.436649	-0.253971	-0.0712929	0.0208666	0.0649018	-0.56798	-0.308857	-0.0497348	0.190736	0.0318035	-0.48234	-0.273329	-0.0643186	0.0537641	0.00782714	-0.576208	-0.357974	-0.139741
CD4pos_CCR6posITGB7pos	0.00282004	0.0141002	0.0767001	0.223115	0.369529	0.00882806	0.0810158	0.217069	0.353123	0.0270944	0.00898816	0.0824636	0.360694	0.221579	0.616631	0.00725867	0.0908817	0.381888	0.236385	0.711623	0.003276	0.0923883	0.217467	0.342546	0.025311	0.0212428	0.0812127	0.258244	0.435275	0.15745	0.0147384	0.0742387	0.217851	0.361464	0.0235905	0.0576439	0.0498512	0.222391	0.39493	0.0032442	0.0304405	0.0600113	0.210222	0.360433	0.0577841	0.0191774	0.0702915	0.218204	0.366116
Fig1_FlowSOM.10,5	0.00403326	0.0101694	0.0690729	0.216935	0.364797	0.0177833	0.0593043	0.206105	0.352905	0.0499259	0.000122287	0.145384	0.423599	0.284491	0.952652	0.0075293	0.0694142	0.359723	0.214569	0.658205	6.26083e-05	0.145343	0.269445	0.393547	0.242053	0.0377313	0.0390227	0.236037	0.433051	0.0880516	0.0250555	0.0632978	0.246403	0.429508	0.135838	0.0649018	0.0309245	0.275366	0.519807	0.269346	0.0318035	0.0386137	0.206348	0.374082	0.0488039	0.0159112	0.0748916	0.252164	0.429436
Fig1_FlowSOM.10,7	0.00508471	0.0101694	0.0538809	0.179354	0.304826	0.0392893	0.0184747	0.155957	0.29344	0.130448	3.02068e-05	0.144905	0.376208	0.260556	1.09758	0.0075293	0.0705384	0.313561	0.192049	0.748281	0.000155004	0.122175	0.242384	0.362592	0.351429	0.0377313	0.0305485	0.183953	0.337358	0.0256463	0.0263393	0.0384523	0.183613	0.328774	0.0237484	0.0649018	0.0158791	0.189896	0.363913	0.0587791	0.0318035	0.0326261	0.165379	0.298132	0.0779166	0.0168608	0.0453812	0.177277	0.309172
Fig1_FlowSOM.10,3	0.00788753	0.0118313	-0.307199	-0.176785	-0.0463701	0.0392893	-0.296254	-0.158713	-0.0211714	0.102225	1.94679e-05	-0.424297	-0.172853	-0.298575	0.0222388	0.00969835	-0.30545	-0.0497797	-0.177615	0.718416	5.3544e-05	-0.39025	-0.27077	-0.151289	0.531636	0.0483931	-0.340422	-0.177731	-0.0150396	0.00535196	0.0318065	-0.354495	-0.191561	-0.0286272	0.0835834	0.0845855	-0.391595	-0.193167	0.00526015	0.0926695	0.0398324	-0.30634	-0.16263	-0.0189198	0.0800686	0.0204536	-0.329028	-0.183347	-0.0376662
CD8aaposIELneglike	0.0123034	0.0500686	-0.341519	-0.191548	-0.0415763	0.0392988	-0.324431	-0.17631	-0.0281896	0.0795495	0.0278319	-0.335134	-0.0471443	-0.191139	0.753877	0.0272048	-0.339796	-0.0482991	-0.194048	0.747848	0.0411219	-0.308122	-0.17164	-0.0351574	0.103933	0.112992	-0.318235	-0.170289	-0.0223429	0.110983	0.0373121	-0.366132	-0.195408	-0.0246839	0.0201526	0.090415	-0.319327	-0.161386	-0.00344533	0.157462	0.0432129	-0.324041	-0.174856	-0.0256704	0.0871416	0.0554484	-0.338362	-0.185462	-0.0325617
CD4posIELneglike_CCR6pos	0.0162953	0.0814767	0.0363785	0.197594	0.358809	0.029109	0.0599295	0.20718	0.35443	0.0485132	0.0218771	0.0849	0.458927	0.271913	1.32258	0.0957951	0.0317073	0.356685	0.194196	0.805143	0.0201609	0.080875	0.253986	0.427097	0.285395	0.102088	0.0283073	0.183015	0.337723	0.0737801	0.0355488	0.0553294	0.203538	0.351747	0.0300842	0.0848364	0.0323553	0.180712	0.329068	0.0854375	0.154072	0.0164161	0.177696	0.338976	0.1007	0.090889	0.0325226	0.191083	0.349643
CD8posIELneglike	0.0166895	0.0500686	0.0591918	0.326805	0.594419	0.0392988	0.0572895	0.30374	0.550191	0.0705767	0.0278319	0.114803	0.642023	0.378413	0.964542	0.0272048	0.109351	0.680061	0.394706	1.08094	0.000893688	0.227376	0.47052	0.713665	0.439758	0.112992	0.0169848	0.297845	0.578704	0.0886175	0.0354743	0.0548133	0.314798	0.574784	0.0367398	0.090415	0.00616772	0.284535	0.562902	0.129344	0.0432129	0.0559078	0.31888	0.581852	0.0242507	0.0554484	0.0537292	0.319766	0.585803
CD8posIELneglike_CCR6pos	0.0447452	0.0894903	0.00413039	0.176087	0.348044	0.0392988	0.0508375	0.208593	0.366348	0.184602	0.124538	-0.00952544	0.381097	0.185786	1.16425	0.0663052	0.0154465	0.371062	0.193254	1.10727	0.054834	0.0224612	0.201734	0.381007	0.145649	0.18216	-0.0385308	0.145122	0.328774	0.175852	0.0354743	0.0469639	0.209922	0.372881	0.192152	0.134632	-0.0224705	0.144814	0.312098	0.177601	0.084601	-0.00449437	0.164785	0.334065	0.0641812	0.0931412	-0.00106481	0.169813	0.340691
CD4posCCR9pos	0.0449152	0.113979	0.00314136	0.138507	0.273872	0.0790351	0.00626289	0.130513	0.254763	0.0577121	0.0793436	0.0144463	0.279824	0.147135	1.02029	0.111017	0.00299423	0.273903	0.138449	0.977545	0.0306727	0.0272464	0.142244	0.257242	0.0269832	0.226866	-0.0373231	0.134804	0.306931	0.0267347	0.0757004	0.0135343	0.145261	0.276987	0.048763	0.259567	-0.0439499	0.110988	0.265926	0.198681	0.124184	-0.0135669	0.122608	0.258782	0.114789	0.090733	-0.00234888	0.132699	0.267748
CD4posITGA4pos	0.0479791	0.113979	0.00190786	0.214498	0.427088	0.0790351	0.0306286	0.237481	0.444334	0.10715	0.0793436	0.0260605	0.429265	0.227663	1.00126	0.111017	0.0129417	0.432928	0.222935	1.01833	0.0301433	0.0593943	0.245714	0.432034	0.145531	0.226866	-0.0417977	0.179956	0.401711	0.161034	0.0757004	-0.00144405	0.2064	0.414243	0.0377551	0.259567	-0.0483394	0.169928	0.388196	0.207786	0.124184	-0.017426	0.193145	0.403716	0.0995488	0.090733	-0.00260436	0.207737	0.418079
CD4posITGB7posITGAEpos(IELneglike)	0.0562796	0.140699	-0.00358854	0.134053	0.271695	0.086674	0.00989881	0.137344	0.264789	0.0245485	0.118779	0.00151382	0.274393	0.137953	1.0469	0.13847	-0.00311609	0.273596	0.13524	1.04095	0.0276622	0.0365353	0.159853	0.28317	0.192458	0.232912	-0.0383633	0.117237	0.272837	0.125446	0.113165	0.00285748	0.13554	0.268223	0.0110959	0.268901	-0.0424817	0.106364	0.25521	0.20655	0.163351	-0.00815286	0.128375	0.264902	0.0423582	0.140573	-0.00353829	0.133224	0.269987
CD4posITGAEpos	0.0569897	0.113979	-0.00393632	0.132435	0.268805	0.0790351	0.00875403	0.134888	0.261022	0.0185263	0.0874265	0.00163312	0.272048	0.136841	1.05421	0.111017	-0.00315732	0.27132	0.134082	1.04871	0.0301433	0.0357553	0.158014	0.280273	0.193149	0.226866	-0.0386087	0.115568	0.269745	0.127354	0.0757004	0.00289592	0.134399	0.265902	0.0148352	0.259567	-0.0422399	0.104979	0.252198	0.207315	0.124184	-0.00805535	0.127276	0.262608	0.0389485	0.090733	-0.00376276	0.131779	0.267321
CD4posCD69pos	0.0763643	0.122183	-0.0166693	0.157316	0.331301	0.201353	-0.0602352	0.134144	0.328523	0.147297	0.0874265	-0.0060351	0.333756	0.16386	1.12156	0.114182	-0.0138342	0.331995	0.159081	1.11037	0.220701	-0.0625525	0.123618	0.309789	0.214205	0.226866	-0.0189563	0.144653	0.308263	0.0804938	0.0757004	0.00709613	0.170858	0.33462	0.0860805	0.20417	-0.000698033	0.154024	0.308745	0.0209289	0.0154621	0.0721252	0.224297	0.376469	0.425773	0.0518437	0.0440057	0.208329	0.372653
Fig3_FlowSOM.9,04	0.106907	0.261326	-0.398654	-0.179925	0.0388041	0.216694	-0.376427	-0.156627	0.0631737	0.129488	0.104153	-0.464634	0.00207921	-0.231277	1.01156	0.0575644	-0.50356	-0.0556865	-0.279623	0.690501	0.13355	-0.523377	-0.272408	-0.0214389	0.514009	0.5565	-0.363569	-0.151567	0.0604338	0.157607	0.382815	-0.377315	-0.15755	0.0622143	0.124355	0.56671	-0.351269	-0.144203	0.0628639	0.19854	0.228523	-0.408074	-0.200991	0.00609166	0.117084	0.189873	-0.393572	-0.179302	0.0349673
Fig2_FlowSOM.8,04	0.111222	0.556109	-0.0304927	0.132248	0.294988	0.589508	-0.0839149	0.0873866	0.258688	0.33922	0.0187681	0.0858818	0.44471	0.265296	2.36271	0.315157	-0.00847575	0.320496	0.15601	1.42346	0.0457656	0.0432159	0.235604	0.427993	0.781539	0.748642	-0.0802986	0.0986934	0.277685	0.253723	0.632257	-0.0521199	0.114609	0.281339	0.133372	0.812548	-0.0953829	0.0847737	0.26493	0.358978	0.591051	-0.0362698	0.123379	0.283028	0.0670584	0.429247	-0.0198563	0.140792	0.30144
CD4posHLAnegDRpos	0.118492	0.148125	-0.0403702	0.158021	0.356412	0.130797	-0.0207178	0.164419	0.349557	0.0404918	0.139518	-0.0407765	0.345447	0.152335	1.18609	0.131104	-0.0388229	0.358916	0.160047	1.27132	0.0906699	-0.0119435	0.16149	0.334924	0.0219559	0.443127	-0.130985	0.115821	0.362626	0.267054	0.0757004	-0.00561484	0.194738	0.395092	0.232358	0.458748	-0.112771	0.105249	0.323269	0.333955	0.23702	-0.0646925	0.133928	0.332549	0.152465	0.187271	-0.0490626	0.148857	0.346776
CD4posCCR6pos_ITGB7pos	0.12961	0.148125	-0.0385848	0.131618	0.301821	0.170242	-0.0365253	0.127422	0.291369	0.0318819	0.0874265	-0.010231	0.327888	0.158829	1.49121	0.131104	-0.0268441	0.312082	0.142619	1.37112	0.0632984	0.00785192	0.164354	0.320855	0.248715	0.443127	-0.115487	0.090993	0.297473	0.308659	0.196275	-0.051285	0.118126	0.287537	0.102511	0.541321	-0.127656	0.0735643	0.274785	0.441078	0.23702	-0.060817	0.109663	0.280143	0.16681	0.196241	-0.0523874	0.120692	0.293772
Fig3_FlowSOM.9,03	0.153317	0.261326	-0.306946	-0.129371	0.0482046	0.216694	-0.310115	-0.13949	0.0311352	0.0782197	0.214287	-0.295375	0.048953	-0.123211	1.37839	0.235712	-0.302525	0.0556713	-0.123427	1.43032	0.191541	-0.300652	-0.138126	0.0244002	0.0676747	0.5565	-0.282919	-0.0992662	0.0843862	0.2327	0.382815	-0.287797	-0.113851	0.0600955	0.119965	0.56671	-0.27206	-0.0952302	0.0815995	0.263897	0.246141	-0.28702	-0.120591	0.0458384	0.0678661	0.189873	-0.300579	-0.130003	0.0405737
TCRabposIELneglike	0.183437	0.275156	-0.324812	-0.131323	0.0621664	0.372241	-0.292948	-0.0999448	0.0930586	0.238939	0.408589	-0.330359	0.109969	-0.110195	1.8374	0.209268	-0.339737	0.047671	-0.146033	1.36301	0.822113	-0.301458	-0.0516798	0.198099	0.606468	0.179963	-0.340824	-0.158083	0.0246584	0.203771	0.0354743	-0.417683	-0.228665	-0.039646	0.741239	0.0797087	-0.405269	-0.226208	-0.0471483	0.722535	0.0432129	-0.433635	-0.248583	-0.0635317	0.892914	0.0931412	-0.379023	-0.184838	0.00934692
CD4IELneglike_CCR9pos	0.18876	0.3146	-0.0682947	0.139005	0.346305	0.223132	-0.0464431	0.151018	0.34848	0.0864244	0.393154	-0.0798915	0.324381	0.122245	1.3336	0.264449	-0.0570402	0.349195	0.146077	1.5121	0.169977	-0.0438501	0.139385	0.32262	0.00273369	0.163419	-0.0116593	0.183276	0.378211	0.318485	0.366396	-0.0776768	0.130022	0.33772	0.0646263	0.20282	-0.0213495	0.172567	0.366483	0.241442	0.315308	-0.0655927	0.133117	0.331827	0.0423565	0.330799	-0.0705251	0.134538	0.339602
Fig3_FlowSOM.9,08	0.195994	0.261326	-0.0679397	0.131725	0.33139	0.567981	-0.152014	0.0624967	0.277007	0.525551	0.104153	0.0143442	0.435018	0.224681	2.30247	0.235712	-0.0476036	0.354191	0.153294	1.68887	0.201742	-0.0616081	0.168377	0.398363	0.278251	0.5565	-0.126312	0.0881663	0.302645	0.330679	0.382815	-0.0926285	0.110109	0.312847	0.164095	0.56671	-0.136598	0.0755098	0.287618	0.426761	0.246141	-0.0622949	0.130511	0.323317	0.00921374	0.189873	-0.0496802	0.1478	0.34528
Fig1_FlowSOM.10,4	0.235418	0.282502	-0.0816159	0.125204	0.332024	0.223689	-0.0642638	0.132947	0.330157	0.0618404	0.158039	-0.0533939	0.40912	0.177863	2.26763	0.35741	-0.108478	0.354281	0.122902	1.82963	0.0429841	0.016631	0.251136	0.485642	1.00582	0.514525	-0.124403	0.0842326	0.292868	0.327236	0.367532	-0.0979406	0.106948	0.311837	0.145808	0.647461	-0.145104	0.0661137	0.277331	0.471952	0.631657	-0.152142	0.0726678	0.297478	0.419604	0.426191	-0.11611	0.103694	0.323499
CD8posIELneglike_CCR9pos|	0.285235	0.342282	-0.278065	-0.0981144	0.0818359	0.372241	-0.261203	-0.0891057	0.0829912	0.0918185	0.408589	-0.261032	0.0958429	-0.0825943	1.97685	0.297014	-0.285079	0.0735069	-0.105786	1.7492	0.618631	-0.240905	-0.0710372	0.0988303	0.275976	0.22149	-0.286949	-0.115836	0.0552782	0.180618	0.390691	-0.263453	-0.0880015	0.0874496	0.103073	0.185717	-0.288449	-0.121328	0.045794	0.236593	0.182662	-0.301905	-0.127443	0.0470187	0.298924	0.172052	-0.320717	-0.137095	0.0465277
Fig2_FlowSOM.8,02	0.311969	0.585035	-0.246579	-0.0839147	0.0787496	0.589508	-0.260972	-0.105721	0.04953	0.259865	0.465348	-0.233484	0.0853414	-0.0740713	2.017	0.582866	-0.2419	0.08563	-0.0781352	2.02044	0.335295	-0.248227	-0.0979828	0.0522613	0.167647	0.748642	-0.223243	-0.0559688	0.111305	0.333028	0.632257	-0.22602	-0.0665896	0.0928412	0.206461	0.812548	-0.213148	-0.0524984	0.108151	0.374383	0.591051	-0.222718	-0.0669705	0.0887771	0.201922	0.475261	-0.235557	-0.0762365	0.083084
CD4posCD326pos_CCR6pos	0.389953	0.698572	-0.112828	0.0881598	0.289148	0.685951	-0.0679499	0.147388	0.362725	0.671825	0.959555	-0.161434	0.290207	0.0643865	2.29183	0.775513	-0.111167	0.297201	0.0930167	2.37116	0.857285	-0.121098	0.108201	0.3375	0.227328	0.99786	-0.149759	0.0538835	0.257526	0.388798	0.635375	-0.109116	0.083005	0.275126	0.0584716	0.917296	-0.138154	0.0565952	0.251344	0.358039	0.853758	-0.115725	0.0821621	0.280049	0.0680322	0.76312	-0.108274	0.0909479	0.29017
Fig2_FlowSOM.8,05	0.396591	0.585035	-0.244415	-0.0737961	0.0968226	0.649997	-0.227489	-0.0562187	0.115052	0.238189	0.0870773	-0.397586	-0.0146867	-0.206136	0.800983	0.582866	-0.287464	0.0705935	-0.108435	1.9566	0.0457656	-0.419817	-0.229318	-0.0388197	2.10746	0.748642	-0.223353	-0.0513581	0.120637	0.304054	0.632257	-0.226139	-0.0471296	0.13188	0.361353	0.812548	-0.20638	-0.0288698	0.14864	0.608789	0.591051	-0.229241	-0.0614542	0.106332	0.167243	0.475261	-0.243995	-0.0754574	0.0930803
CD4pos_CCR6posITGB7neg_HLAnegDRpos	0.463198	0.875621	-0.0947286	0.0566646	0.208058	0.7018	-0.0910235	0.0520311	0.195086	0.0817701	0.600994	-0.0803468	0.220833	0.0702429	2.89719	0.686938	-0.0891053	0.217321	0.0641079	2.83522	0.473128	-0.063572	0.0766925	0.216957	0.353446	0.947679	-0.183992	-0.0059607	0.17207	1.10519	0.820294	-0.0754908	0.0751726	0.225836	0.326624	0.964289	-0.15821	0.00369848	0.165607	0.93473	0.630268	-0.108053	0.0407928	0.189639	0.280101	0.832692	-0.101805	0.048727	0.199259
CD4pos_CCR6posITGB7pos_ITGAEpos	0.471402	0.857582	-0.113642	0.0660164	0.245674	0.97332	-0.112081	0.0590518	0.230185	0.105498	0.687761	-0.0922927	0.276644	0.0921757	3.19053	0.845469	-0.0992153	0.274685	0.0877347	3.16085	0.491085	-0.0625008	0.12083	0.304161	0.830307	0.717238	-0.141253	0.0372152	0.215683	0.436274	0.6762	-0.105466	0.0665531	0.238572	0.00812926	0.734875	-0.134506	0.0382473	0.211001	0.420639	0.572405	-0.0762007	0.10419	0.28458	0.578239	0.666982	-0.094214	0.0871614	0.268537
CD8posIELneglike_CD69pos	0.486451	0.486451	-0.097975	0.0539456	0.205866	0.954128	-0.205052	-0.00584658	0.193359	1.10838	0.408589	-0.0916348	0.225238	0.0668014	3.17527	0.536315	-0.105491	0.202743	0.0486261	2.75829	0.832412	-0.213682	-0.0208223	0.172038	1.38599	0.426816	-0.0859757	0.0586287	0.203233	0.0868112	0.436669	-0.0871987	0.0573758	0.20195	0.0635868	0.354258	-0.073892	0.0662255	0.206343	0.227635	0.31039	-0.070352	0.0754743	0.2213	0.399081	0.410812	-0.0863595	0.062442	0.211244
CD4posIELneglike_TCRabpos	0.492849	0.616061	-0.120541	0.064877	0.250295	0.236841	-0.0573121	0.116083	0.289479	0.789282	0.484783	-0.113273	0.247395	0.0670609	2.81329	0.630514	-0.155242	0.256221	0.0504895	2.94933	0.138392	-0.0225333	0.172346	0.367224	1.65649	0.465436	-0.111592	0.0662206	0.244034	0.02071	0.508578	-0.103994	0.0762962	0.256586	0.176013	0.504478	-0.116074	0.0599415	0.235957	0.076075	0.934287	-0.194706	0.00855071	0.211808	0.868201	0.672706	-0.152781	0.0419769	0.236735
CD4posCD326pos	0.505558	0.698572	-0.0952209	0.0489843	0.193189	0.781338	-0.108339	0.0284338	0.165206	0.419533	0.959555	-0.0824042	0.209822	0.0637089	3.28345	0.775513	-0.110056	0.191112	0.0405282	2.9015	0.857285	-0.0936474	0.0467867	0.187221	0.0448638	0.99786	-0.0756221	0.0559524	0.187527	0.142252	0.707779	-0.107892	0.0366368	0.181166	0.252071	0.917296	-0.0858757	0.0450651	0.176006	0.0800083	0.853758	-0.092875	0.0445912	0.182057	0.0896835	0.76312	-0.08729	0.0545754	0.196441
CD4pos_CCR6posITGB7neg_ITGAEpos	0.525373	0.875621	-0.105366	0.0505077	0.206381	0.7018	-0.1063	0.0478641	0.202028	0.0523405	0.600994	-0.0778637	0.245384	0.0837602	3.85836	0.686938	-0.091609	0.226278	0.0673347	3.48008	0.473128	-0.0556995	0.101656	0.259011	1.01268	0.947679	-0.135236	0.0200601	0.175357	0.60283	0.884553	-0.101823	0.0478833	0.19759	0.0519596	0.964289	-0.130609	0.0194805	0.16957	0.614306	0.630268	-0.0813033	0.0715751	0.224454	0.417114	0.832692	-0.0941804	0.0617807	0.217742
CD4pos_CCR6posITGB7pos_CCR9pos	0.531379	0.857582	-0.152126	0.0713731	0.294872	0.97332	-0.17365	0.041994	0.257638	0.411628	0.687761	-0.126526	0.308256	0.0908653	3.31894	0.845469	-0.152838	0.290529	0.0688454	3.07056	0.654736	-0.127129	0.0794514	0.286032	0.113184	0.717238	-0.182227	0.0413028	0.264833	0.421312	0.6762	-0.11678	0.100733	0.318247	0.411359	0.734875	-0.165462	0.0505396	0.266541	0.291897	0.572405	-0.11926	0.0995042	0.318269	0.39414	0.666982	-0.128034	0.0962856	0.320605
Fig3_FlowSOM.9,06	0.542166	0.542166	-0.161325	0.0728175	0.30696	0.216694	-0.0571617	0.167922	0.393006	1.30607	0.835479	-0.234869	0.290542	0.0278365	2.99	0.531524	-0.157972	0.306126	0.0740773	3.20402	0.325186	-0.121365	0.122329	0.366023	0.67994	0.5565	-0.153437	0.0657683	0.284974	0.0968072	0.638064	-0.168817	0.0533132	0.275444	0.267852	0.56671	-0.149325	0.0616763	0.272678	0.153002	0.492538	-0.142862	0.0769757	0.296813	0.0571046	0.617055	-0.171518	0.058745	0.289008
CD4posCD326pos_ITGA4pos	0.557452	0.698572	-0.102096	0.043611	0.189318	0.685951	-0.0850137	0.0575729	0.200159	0.320146	0.959555	-0.190562	0.207798	0.00861793	3.7648	0.775513	-0.114057	0.185505	0.0357236	3.25362	0.902165	-0.220691	-0.0130246	0.194642	1.29865	0.99786	-0.0839243	0.0553086	0.194541	0.268226	0.635375	-0.0687827	0.0778995	0.224582	0.786235	0.917296	-0.0661893	0.0708884	0.207966	0.62547	0.853758	-0.0977103	0.044193	0.186096	0.0133442	0.76312	-0.0894313	0.0586399	0.206711
Fig2_FlowSOM.8,06	0.573805	0.585035	-0.263228	-0.0586954	0.145837	0.589508	-0.289107	-0.0928609	0.103385	0.582083	0.684993	-0.243292	0.159852	-0.04172	3.72342	0.648214	-0.256266	0.159486	-0.0483898	3.71718	0.658418	-0.263009	-0.0642063	0.134597	0.0938915	0.748642	-0.227758	-0.0320034	0.163751	0.454754	0.632257	-0.25383	-0.0558751	0.14208	0.0480489	0.812548	-0.217189	-0.0234418	0.170305	0.600619	0.853811	-0.205659	0.0213405	0.24834	1.36358	0.892433	-0.247113	-0.015949	0.215215
Fig2_FlowSOM.8,08	0.585035	0.585035	-0.235139	-0.0512354	0.132668	0.891631	-0.176524	0.0131872	0.202898	1.25738	0.465348	-0.267822	0.100263	-0.0837797	2.9569	0.584324	-0.257002	0.117983	-0.0695093	3.30277	0.746068	-0.227749	-0.0322935	0.163162	0.369703	0.748642	-0.20623	-0.0309888	0.144252	0.395168	0.632257	-0.223302	-0.0438225	0.135657	0.144683	0.812548	-0.20744	-0.0365863	0.134267	0.285917	0.591051	-0.28278	-0.104011	0.0747588	1.03006	0.475261	-0.288664	-0.0995576	0.089549
CD4posCD326pos_CD69pos	0.599673	0.698572	-0.108367	0.039634	0.187635	0.685951	-0.0600969	0.0926184	0.245334	1.33684	0.959555	-0.210732	0.18729	-0.011721	3.72549	0.775513	-0.118938	0.182719	0.0318908	3.61015	0.857285	-0.173538	0.035294	0.244126	0.109504	0.99786	-0.133619	0.0109252	0.15547	0.724349	0.635375	-0.0696528	0.0792575	0.228168	0.999733	0.917296	-0.108595	0.0274618	0.163518	0.307115	0.853758	-0.108007	0.0333785	0.174764	0.157832	0.76312	-0.102846	0.041615	0.186076
CD4posCD326pos_CCR9pos	0.605144	0.698572	-0.236601	-0.0493855	0.13783	0.685951	-0.251818	-0.0802091	0.0913995	0.624144	0.959555	-0.219207	0.153169	-0.0330192	4.1015	0.775513	-0.234038	0.137539	-0.0482491	3.78502	0.857285	-0.224962	-0.0579334	0.109095	0.173086	0.99786	-0.275175	-0.0970016	0.0811719	0.964174	0.707779	-0.23539	-0.0542794	0.126832	0.0990965	0.917296	-0.26729	-0.0939046	0.0794804	0.901462	0.853758	-0.250837	-0.0669769	0.116884	0.356206	0.76312	-0.250545	-0.0632989	0.123947
CD4posCD326pos_ITGB7pos	0.660517	0.698572	-0.1508	0.0435512	0.237902	0.932569	-0.194254	0.00876445	0.211783	0.798755	0.959555	-0.132899	0.341939	0.10452	6.85144	0.775513	-0.14584	0.242873	0.0485166	4.57673	0.857285	-0.164649	0.0734739	0.311597	0.68707	0.99786	-0.147727	0.0352288	0.218185	0.191094	0.90756	-0.227	-0.0126963	0.201608	1.29153	0.917296	-0.174062	0.00973792	0.193538	0.776403	0.853758	-0.158143	0.0311518	0.220446	0.284709	0.900359	-0.19321	0.013185	0.21958
CD4posCD326pos_ITGAEpos	0.66623	0.698572	-0.146873	0.0414424	0.229758	0.685951	-0.102938	0.0811721	0.265282	0.958673	0.959555	-0.209425	0.220551	0.00556264	4.32186	0.775513	-0.140457	0.236045	0.0477941	4.69575	0.857285	-0.163504	0.0377269	0.238958	0.0896534	0.99786	-0.204559	-0.0099127	0.184734	1.23919	0.635375	-0.100044	0.0930455	0.286135	1.24518	0.917296	-0.16632	0.014831	0.195982	0.64213	0.853758	-0.124858	0.0607374	0.246333	0.465587	0.76312	-0.121667	0.0752501	0.272167
CD4pos_CCR6posITGB7pos_CD69pos	0.686065	0.857582	-0.129085	0.0335373	0.196159	0.97332	-0.187256	-0.0031417	0.180973	1.09368	0.726518	-0.126195	0.214385	0.0440948	5.39243	0.845469	-0.142363	0.191606	0.0246219	4.71323	0.943013	-0.192026	-0.00675705	0.178512	1.20148	0.717238	-0.107579	0.0527844	0.213148	0.5739	0.6762	-0.125416	0.0344042	0.194225	0.0258475	0.734875	-0.10717	0.0508346	0.20884	0.515762	0.572405	-0.0998279	0.060852	0.221532	0.814456	0.673534	-0.111675	0.0510147	0.213704
CD4posCD326pos_HLAnegDRpos	0.698572	0.698572	-0.133232	0.0328056	0.198843	0.781338	-0.124411	0.0392274	0.202866	0.195753	0.959555	-0.198262	0.186622	-0.00581961	4.68873	0.802335	-0.149648	0.193472	0.0219117	4.89752	0.857285	-0.221072	-0.030901	0.15927	1.94194	0.99786	-0.162374	0.000222538	0.162819	0.993216	0.635375	-0.0899213	0.0829238	0.255769	1.52773	0.917296	-0.136312	0.018548	0.173408	0.43461	0.962336	-0.170987	-0.00402277	0.162942	1.12262	0.873722	-0.138863	0.0250535	0.18897
CD4posIELneglike_CD69pos	0.698954	0.698954	-0.123441	0.0303444	0.18413	0.78283	-0.132547	0.0216907	0.175929	0.285183	0.484783	-0.101015	0.212916	0.0559505	6.01664	0.630514	-0.11435	0.210595	0.0481228	5.94016	0.463809	-0.100194	0.0598036	0.219802	0.970826	0.465436	-0.08678	0.0599037	0.206587	0.974126	0.852937	-0.136006	0.0142071	0.16442	0.531806	0.504478	-0.0888837	0.0525213	0.193926	0.730837	0.461186	-0.0830574	0.0702979	0.223653	1.31666	0.672706	-0.105779	0.0475798	0.200939
CD4posITGB7pos	0.795112	0.795112	-0.160621	0.024531	0.209683	0.978452	-0.18379	0.00256813	0.188926	0.895311	0.529604	-0.135076	0.26263	0.0637772	9.70604	0.738651	-0.152923	0.215667	0.0313721	7.79162	0.612501	-0.142488	0.0496547	0.241797	1.02416	0.81073	-0.213304	-0.0232253	0.166853	1.94677	0.869029	-0.165468	0.0151996	0.195867	0.380393	0.823153	-0.20226	-0.0207027	0.160855	1.84394	0.785411	-0.153242	0.0247225	0.202687	0.00780505	0.835169	-0.163319	0.0193979	0.202115
Fig1_FlowSOM.10,6	0.857701	0.857701	-0.172224	0.0173418	0.206908	0.881309	-0.197306	-0.0139667	0.169373	1.80538	0.654024	-0.148831	0.237075	0.0441219	12.6707	0.896366	-0.176333	0.201439	0.0125528	10.6158	0.849532	-0.166086	0.0177992	0.201684	0.0263747	0.863409	-0.201655	-0.0162721	0.169111	1.93831	0.757452	-0.148269	0.0277321	0.203733	0.599146	0.818303	-0.198417	-0.0208166	0.156784	2.20037	0.975381	-0.176366	0.00282135	0.182009	0.83731	0.85396	-0.16667	0.017275	0.20122
CD4pos_CCR6posITGB7pos_HLAnegDRpos	0.87792	0.87792	-0.149771	0.012736	0.175243	0.97332	-0.140868	0.0142049	0.169278	0.115334	0.726518	-0.13605	0.195154	0.0295521	14.3229	0.845469	-0.14662	0.179	0.0161901	13.0546	0.654736	-0.107491	0.0518187	0.211129	3.06866	0.717238	-0.215109	-0.0426542	0.129801	4.34909	0.6762	-0.128166	0.0347071	0.197581	1.72511	0.734875	-0.191552	-0.0282208	0.13511	3.21582	0.94595	-0.152497	0.00546374	0.163424	0.571002	0.896061	-0.149358	0.0106663	0.170691
CD4pos_CCR6posITGB7neg_CD69pos	0.891664	0.913901	-0.297622	-0.0193381	0.258945	0.7018	-0.358071	-0.0818419	0.194387	3.23215	0.936911	-0.283328	0.261332	-0.010998	14.5138	0.961713	-0.2858	0.272135	-0.0068326	15.0724	0.636429	-0.358941	-0.090439	0.178063	3.67672	0.947679	-0.244807	0.0247164	0.29424	2.27812	0.963009	-0.242627	0.0409235	0.324474	3.11621	0.964289	-0.198979	0.070509	0.339997	4.64611	0.630268	-0.178497	0.127147	0.432792	7.57495	0.832692	-0.250965	0.0708357	0.392636
CD4pos_CCR6posITGB7neg_CCR9pos	0.913901	0.913901	-0.154665	0.00903006	0.172725	0.961664	-0.150099	0.00377349	0.157646	0.582119	0.928594	-0.136481	0.191351	0.0274353	20.1905	0.961713	-0.152573	0.173643	0.010535	18.2294	0.706039	-0.120692	0.0287612	0.178214	2.18504	0.910147	-0.251197	-0.0795088	0.0921797	9.8049	0.963009	-0.153818	0.0037279	0.161274	0.587167	0.844147	-0.242385	-0.0796225	0.0831404	9.81749	0.630268	-0.208825	-0.0411737	0.126478	5.55962	0.904642	-0.175464	-0.0101072	0.15525
CI, confidence interval
OD, odds ratios
FRS, Framingham risk score
[truncated: 6 more columns]
